# Supplementary material for: The impact of technological innovation on the green digital economy and development strategies
Source: PLoS One. 2024 Apr 25;19(4):e0301051. doi: 10.1371/journal.pone.0301051 (PMC11045117; doi:10.1371/journal.pone.0301051)
Supplement: S1 Data — (ZIP) [file pone.0301051.s001.zip]

Archive with 11 entries (10 files):
- data packet/
- data packet/Code Description.docx
- data packet/Code.txt
- data packet/Figure1.vsdx
- data packet/Figure2a.opj
- data packet/Figure2b.opj
- data packet/Figure2c.opj
- data packet/Figure2d.opj
- data packet/Figure3.opj
- data packet/Figure4.opj
- data packet/World Bank Open Dataset.hdf
