# Supplementary material for: The impact of technological innovation on the green digital economy and development strategies
Source: PLoS One. 2024 Apr 25;19(4):e0301051. doi: 10.1371/journal.pone.0301051 (PMC11045117; doi:10.1371/journal.pone.0301051)
Supplement: S1 Data — (ZIP) [file pone.0301051.s001.zip › data packet/Code.txt]

#Import the required library
Import Pandas as PD # for data processing and analysis
Import numpy as np # for numerical calculations
Import requests # for network requests
Import JSON # Used to process JSON data
From sklearn. reprocessing import StandardScaler # Used for data standardization
From sklearn.feature_ Selection import SelectKBest # for feature selection
#Data collection
Data=collect_ Data()
#Data collection function
Def collect_ Data():
#Initiate a network request to obtain data
Response=requests. get (' http://api.example.com/data ')
#Parse JSON response and extract required data
Data=json. loads (response. text)
Return data
#Data preprocessing
Preprocessed_ Data=preprocess_ Data
#Data preprocessing function
Def preprocessing_ Data:
#Convert data to DataFrame format
Df=pd.DataFrame (data)
#Remove missing values
Df=df. dropna()
#Perform feature engineering, such as adding new features, processing date data, etc
#Standardized data
Scaler=StandardScaler()
Scaled_ Data=scaler. fit_ Transform (df)
#Feature selection, extracting the most important features
Selector=SelectKBest (k=10)
Selected_ Data=selector. fit_ Transform (scaled_data, df ['target '])
Return selected_ Data
#Import the required library
From sklearn.linear_ Model import LinearRegression # Linear Regression Model
From sklearn. insert import RandomForestRegression # Random Forest Regression Model
From sklearn.model_ Selection import GridSearchCV # Model parameter tuning
#Building Model Functions
Def build_ Model():
#Instantiated linear regression model
Linear_ Model=LinearRegion()
#Instantiated Random Forest Regression Model
RF_ Model=RandomForestRegister()
#Other model building methods
Return [linear_model, rf_model]
#Model optimization function
Def optimize_ Model (models, data):
Optimized_ Models=[]
For model in models:
#Set model parameter candidate values
Param_ Grid={
'n_ Estimators': [10, 50, 100],
'max_ Depth ': [None, 5, 10],
'min_ Samples_ Split ': [2, 5, 10]
}
#Using grid search for model parameter tuning
Grid_ Search=GridSearchCV (model, param_grid=param_grid, cv=5)
Grid_ Search. fit (data ['X '], data ['y'])
#Obtain the optimal model
Optimized_ Model=grid_ Search.best_ Estimator_
Optimized_ Models. append (optimized model)
Return optimized_ Models
#Building a model
Models=build_ Model()
#Import the required library
From sklearn.metrics import accuracy_ Score, precision_ Score, recall_ Score, mean_ Absolute_ Error
#Predicting future trends
Def predict_ Future_ Trend (model):
Future_ Trend=model. predict (future_data)
Return future_ Trend
#Evaluate model performance
Def calculate_ Accuracy (y_true, y_red):
Accuracy=accuracy_ Score (y_true, y_red)
Return accuracy
Def calculate_ Precision (y_true, y_red):
Precision=precision_ Score (y_true, y_red)
Return precision
Def calculate_ Sensitivity (y_true, y_red):
Sensitivity=recall_ Score (y_true, y_red)
Return sensitivity
Def calculate_ Absolute_ Error (y_true, y_red):
Absolute_ Error=mean_ Absolute_ Error (y_true, y_red)
Return absolute_ Error
#Import the required library
#Predicting future trends
Future_ Trend=predict_ Future_ Trend (optimized model)
#Evaluate model performance
Accuracy=calculate_ Accuracy (preprocessed_data ['target '], optimized_model. predict (preprocessed_data ['X'])
Precision=calculate_ Precision (preprocessed_data ['target '], optimized_model. predict (preprocessed_data ['X'])
Sensitivity=calculate_ Sensitivity (preprocessed_data ['target '], optimized_model. predict (preprocessed_data ['X'])
Absolute_ Error=calculate_ Absolute_ Error (preprocessed_data ['target '], optimized_model. predict (preprocessed_data ['X'])
#Import the required library
Import Pandas as PD # for data processing and analysis
Import matplotlib. plot as plt # for data visualization
#Analyze changes in industrial structure
Def analyze_ Industry_ Change (data):
#Group by year and calculate the average industrial structure for each year
Industry_ Avg=data. groupby ('year ') ['industry']. mean()
#Draw a line chart to display changes in industrial structure
Plt. figure (figsize=(10, 6))
Plt. plot (industry_avg. index, industry_avg. values)
Plt. xlabel ('Year ')
Plt. ylabel ('Industry Structure ')
Plt. title ('Changes in Industry Structure Over Time ')
PLT. show()
#Import the required library
#Analyze changes in industrial structure
Industry_ Change=analyze_ Industry_ Change (preprocessed_data)
Import Pandas as PD # for data processing and analysis
Import matplotlib. plot as plt # for data visualization
#Analyze innovation in production methods
Def analyze_ Production_ Innovation (data):
#Group by year and calculate the innovation indicators of production methods for each year
Innovation_ Avg=data. groupby ('year ') ['production innovation']. mean()
#Draw a bar chart to demonstrate innovation in production methods
Plt. figure (figsize=(10, 6))
Plt. bar (innovation_avg. index, innovation_avg. values)
Plt. xlabel ('Year ')
Plt. ylabel ('Production Innovation ')
Plt. title ('Production Innovation Over Time ')
PLT. show()
#Import the required library
#Analyze innovation in production methods
Production_ Innovation=analyze_ Production_ Innovation (preprocessed_data)
#Import the required library
Import Pandas as PD # for data processing and analysis
#Develop sustainable development strategies
Def develop_ Sustainable_ Strategy (data):
#Analyze and formulate sustainable development strategies based on preprocessed data
#Example: Calculating the Industrial Environmental Impact Index
Data ['environmental_impact ']=data ['emissions']/data ['production']
#Example: Developing strategies based on environmental impact indices
If data ['environmental_impact ']. mean()>0.5:
Strategy='Strengthen environmental protection measures and reduce emissions'
Else:
Strategy='Encourage innovation and develop clean production technologies'
Return strategy
#Import the required library
#Develop sustainable development strategies
Sustainable_ Strategy=develop_ Sustainable_ Strategy (preprocessed_data)
Import time
#Implementing sustainable development strategies
Def implementation_ Strategy (strategy):
Print (f "Implementing sustainable development strategy: {strategy}...")
#Example: Simulate the process of implementing a strategy
Time. sleep (3) # Assuming that implementing the strategy takes a certain amount of time
Print ("Successfully implemented sustainable development strategy!")
#Import the required library
#Implementing sustainable development strategies
Implementation_ Strategy (sustainable_strategy)
